# Supplementary material for: Test–retest reliability of BSP, a battery of tests for assessing spatial cognition in visually impaired children
Source: PLoS One. 2019 Apr 18;14(4):e0212006. doi: 10.1371/journal.pone.0212006 (PMC6472727; doi:10.1371/journal.pone.0212006)
Supplement: S1 File — The file contains the raw data for each task performed (auditory localization, auditory bisection, auditory distance, auditory reaching, proprioceptive reaching, general mobility) on sessions one and two for each participant involved in the study. (XLSX) [file pone.0212006.s001.xlsx]

## Sheet: Aud. Bisection
subject	session 1	session 2	average	stdev
1	1.04702	3.86927	2.45814	1.99564
2	7.03454	5.51666	6.2756	1.0733
3	7.03454	7.03454	7.03454	0
4	7.03454	6.64649	6.84051	0.274393
5	7.03454	7.03454	7.03454	0
6	1.02792	4.51168	2.7698	2.46339
7	7.03454	7.03454	7.03454	0
8	0.152866	7.18507	3.66897	4.97252
9	1.29532	3.62192	2.45862	1.64516
10	7.03454	7.03454	7.03454	0
11	2.65	1.91	2.28	0.523259
12	3.31	2.29	2.8	0.721249
13	16.44	18.5	17.47	1.45664
14	1.87	3.47	2.67	1.13137
15	4.86	3.1	3.98	1.24451
16	15.41	17.47	16.44	1.45664
17	3.66	3.57	3.615	0.0636396
18	5.8	5.91	5.855	0.0777817
19	3.71	6.07	4.89	1.66877
20	3.45	2.8	3.125	0.459619
21	15.5	18.5	17	2.12132
22	0	1.31	0.655	0.92631
23	4.77	3.1	3.935	1.18087
24	4.57	5.81	5.19	0.876812
25	2.2	3.18	2.69	0.692965
26	1.25	4.45	2.85	2.26274
27	7.55	5.92	6.735	1.15258
28	3.76	2.2	2.98	1.10309
29	13.11	12.14	12.625	0.685894
30	3.55	5.4	4.475	1.30815
average	5.43835	6.21964
std	4.49114	4.60931

## Sheet: Aud. Localization
	session 1	session 2	average	stdev
1	8.01968	5.28561	6.65264	1.93328
2	12.7025	7.37308	10.0378	3.76846
3	7.28207	5.00887	6.14547	1.60739
4	5.98553	7.18883	6.58718	0.850861
5	11.1221	9.12097	10.1216	1.41504
6	7.14349	5.14537	6.14443	1.41288
7	8.60609	12.9593	10.7827	3.07821
8	4.02955	3.42014	3.72485	0.430921
9	5.38138	5.09988	5.24063	0.199055
10	12.7498	11.7962	12.273	0.674249
11	7.6961	7.0496	7.37285	0.457147
12	6.54089	4.8226	5.68175	1.21501
13	3.09254	3.51533	3.30393	0.298961
14	5.24013	4.4623	4.85122	0.550009
15	3.27922	5.00887	4.14405	1.22305
16	5.70592	5.05438	5.38015	0.460712
17	6.58615	4.21532	5.40073	1.67644
18	5.24013	4.35593	4.79803	0.625227
19	5.56588	5.09988	5.33288	0.329515
20	6.03115	5.52045	5.7758	0.36112
21	4.68255	3.97958	4.33107	0.497074
22	5.38032	7.0496	6.21496	1.18035
23	4.40152	5.52045	4.96099	0.791203
24	4.58763	5.6378	5.11272	0.742582
25	8.61357	5.70592	7.15974	2.05601
26	7.14368	5.70592	6.4248	1.01665
27	7.13992	6.35599	6.74795	0.554321
28	3.18779	5.56588	4.37684	1.68156
29	3.88829	4.45091	4.1696	0.397828
30	4.26093	4.31033	4.28563	0.0349342
average	6.37622	5.85951
std	2.51108	2.15985

## Sheet: Aud. Distance
	session 1	session 2	average	stdev
1	1.96738	2.05135	2.00937	0.059378
2	8.5762	7.80492	8.19056	0.545382
3	4.84575	7.80492	6.32533	2.09245
4	2.87148	2.5016	2.68654	0.261549
5	4.4661	7.80492	6.13551	2.3609
6	3.80079	3.26398	3.53239	0.379579
7		3.80079	3.80079	#DIV/0!
8	3.87308	4.74708	4.31008	0.618014
9	4.18491	6.13696	5.16093	1.38031
10	5.13779	7.03454	6.08617	1.3412
11	22.61	20.55	21.58	1.45664
12	22.61	20.55	21.58	1.45664
13	11.88	9.45	10.665	1.71827
14	21.4	7.35	14.375	9.93485
15	8.96	2.56	5.76	4.52548
16	15.33	16.06	15.695	0.516188
17	5.15	2.45	3.8	1.90919
18	9.77	10.7	10.235	0.657609
19	15.44	13.55	14.495	1.33643
20	5.18	7.02	6.1	1.30108
21	22.61	20.55	21.58	1.45664
22	18.96	19.49	19.225	0.374767
23	9.37	7.12	8.245	1.59099
24	8.97	12.1	10.535	2.21324
25	10.83	6.26	8.545	3.23148
26	9.48	8.4	8.94	0.763675
27	22.61	20.55	21.58	1.45664
28	10.4	7.75	9.075	1.87383
29	22.61	11.03	16.82	8.1883
30	16	20.55	18.275	3.21734
average	11.3756	9.8997
std	7.08723	6.23947

## Sheet: Aud. reaching
	session 1	session 2	average	stdev
1	112.5	80	96.25	22.981
2	80	94.25	87.125	10.0763
3	56.25	46.75	51.5	6.71751
4	91.5	93.75	92.625	1.59099
5	98	94.25	96.125	2.65165
6	39	53.25	46.125	10.0763
7	137.25	86.25	111.75	36.0624
8	196.75	71.25	134	88.7419
9	198.75	92.25	145.5	75.3069
10	90.75	38.25	64.5	37.1231
11	145	157.5	151.25	8.83883
12	56.5	114.5	85.5	41.0122
13	70	59	64.5	7.77817
14	104.75	94.5	99.625	7.24784
15	55.5	117.5	86.5	43.8406
16	59.5	39.25	49.375	14.3189
17	92.5	46.25	69.375	32.7037
18	108	85.5	96.75	15.9099
19	71.25	59.5	65.375	8.3085
20	128.25	75	101.625	37.6534
21	49.5	30.5	40	13.435
22	99.25	124	111.625	17.5009
23	102	78	90	16.9706
24	103.5	95.4	99.45	5.72756
25	90.6	95.35	92.975	3.35876
26	100.1	95.9	98	2.96985
27	56.5	114.5	85.5	41.0122
28	101	79	90	15.5563
29	109.75	94.5	102.125	10.7834
30	55.5	77.5	66.5	15.5563
average	95.3233	82.78
std	38.5182	28.3123

## Sheet: Proprio. reaching
	session 1	session 2	average	stdev
1	71.5	73.75	72.625	1.59099
2	71.75	86.25	79	10.253
3	101.25	24.25	62.75	54.4472
4	112.5	128.75	120.625	11.4905
5	43.25	61.25	52.25	12.7279
6	35.75	29.75	32.75	4.24264
7	58	68.25	63.125	7.24784
8	70.25	87.5	78.875	12.1976
9	51.5	65	58.25	9.54594
10	43.25	38	40.625	3.71231
11	86	60.5	73.25	18.0312
12	61.25	56.25	58.75	3.53553
13	43.75	42.75	43.25	0.707107
14	41.25	41.25	41.25	0
15	39	56.25	47.625	12.1976
16	115.5	50	82.75	46.3155
17	43.75	62	52.875	12.9047
18	70.75	52	61.375	13.2583
19	36.5	39.5	38	2.12132
20	22.25	21.25	21.75	0.707107
21	48.75	24.75	36.75	16.9706
22	21.25	32.75	27	8.13173
23	41.25	41.25	41.25	0
24	39	56.25	47.625	12.1976
25	102.5	88.5	95.5	9.89949
26	59.75	62	60.875	1.59099
27	70.75	80	75.375	6.54074
28	39.55	30.4	34.975	6.47003
29	22.53	20.35	21.44	1.54149
30	26.5	29.3	27.9	1.9799
average	56.361	53.6683
std	26.3398	24.6738

## Sheet: TUG
	session 1	session 2	average	stdev
1	20.12	14.1	17.11	4.25678
2	15.21	16.9	16.055	1.19501
3	10.56	9.2	9.88	0.961665
4	27.8	15.2	21.5	8.90955
5	13.63	14.6	14.115	0.685894
6	9.63	13.2	11.415	2.52437
7	12.92	9.5	11.21	2.41831
8	11.1	9.2	10.15	1.3435
9	9.89	10.5	10.195	0.431335
10	10.6	9.3	9.95	0.919239
11	7.08	8.8	7.94	1.21622
12	29.36	35	32.18	3.98808
13	12.01	12.3	12.155	0.205061
14	11.65	9.6	10.625	1.44957
15	16.7	13.4	15.05	2.33345
16	14.36	12.5	13.43	1.31522
17	11.35	10.2	10.775	0.813173
18	11.43	11.2	11.315	0.162635
19	8.63	11.5	10.065	2.0294
20	16.18	12.4	14.29	2.67286
21	15.86	18.4	17.13	1.79605
22	14	12.4	13.2	1.13137
23	12.39	11.93	12.16	0.325269
24	11.11	10.23	10.67	0.622254
25	13.39	14.49	13.94	0.777817
26	13.49	11.29	12.39	1.55563
27	8.29	8.21	8.25	0.0565685
28	7.59	7.89	7.74	0.212132
29	10.84	10.01	10.425	0.586899
30	9.89	11.01	10.45	0.79196
average	13.2353	12.482
std	5.06664	4.94838
